# Supplementary material for: Short-Chain Fatty Acids Augment Differentiation and Function of Human Induced Regulatory T Cells
Source: Int J Mol Sci. 2022 May 20;23(10):5740. doi: 10.3390/ijms23105740 (PMC9143307; doi:10.3390/ijms23105740)
Supplement: Supplementary file 1 [file ijms-23-05740-s001.zip]

Archive with 1 entries (1 files):
- ijms-1709851-supplementary.pdf
